# Supplementary material for: A revision of the distribution of sea kraits (Reptilia, Laticauda) with an updated occurrence dataset for ecological and conservation research
Source: Zookeys. 2016 Feb 26;(569):135–48. doi: 10.3897/zookeys.569.6975 (PMC4829684; doi:10.3897/zookeys.569.6975)
Supplement: Supplementary material 1 — Occurrence dataset of all sea krait species included in this study [file zookeys-569-135-s001.zip]

Archive with 8 entries (7 files):
- Appendix1/
- Appendix1/Laticauda_colubrina.kmz
- Appendix1/Laticauda_frontalis.kmz
- Appendix1/Laticauda_guineai.kmz
- Appendix1/Laticauda_laticaudata.kmz
- Appendix1/Laticauda_saintgironsi.kmz
- Appendix1/Laticauda_semifasciata.kmz
- Appendix1/Laticauda_schistorhynchus.kmz
